# Supplementary material for: Whole-genome mapping identified novel “QTL hotspots regions” for seed storability in soybean (Glycine max L.)
Source: BMC Genomics. 2019 Jun 17;20:499. doi: 10.1186/s12864-019-5897-5 (PMC6580613; doi:10.1186/s12864-019-5897-5)
Supplement: Supplementary file 2 — Table S1. Distribution of SNPs, recombination bins and markers mapped on soybean chromosomes/linkage groups of LM6 RIL population. Bin-map (RAD-sequencing). Table S2. Distribution of SNPs, recombination bins and markers mapped on soybean chromosomes/linkage groups of ZM6 RIL population. Bin-map (RAD-sequencing). Table S3. Possible candidate genes predicted within “QTL hotspot A” and “QTL hotspot B” regions for soybean seed storability based on known functional annotations (XLSX 21 kb) [file 12864_2019_5897_MOESM2_ESM.xlsx]

## Sheet: Supplementary Table S1
Supplementary Table S1: Distribution of SNPs, recombination bins and markers mapped on soybean chromosomes/linkage groups of LM6 RIL population. Bin-map (RAD-sequencing)
Chromosome	Linkage Group	Distance	No. of Markers	Density (SNP/cM)
1	D1a	96.31	100	0.9631
2	D1b	153.253	126	1.21629
3	N	114.594	118	0.971136
4	C1	130.579	106	1.23188
5	A1	104.576	96	1.08933
6	C2	176.525	161	1.09643
7	M	124.257	135	0.920422
8	A2	137.453	132	1.04131
9	K	138.291	121	1.1429
10	O	113.248	115	0.984765
11	B1	117.856	97	1.21501
12	H	112.056	88	1.27336
13	F	143.588	118	1.21685
14	B2	107.153	108	0.992157
15	E	111.377	97	1.14822
16	J	110.236	90	1.22484
17	D2	125.821	99	1.27092
18	G	110.01	126	0.873095
19	L	111.823	104	1.07522
20	I	114.783	104	1.10368
Total	Total	2453.79	2267	1.08239

## Sheet: Supplementary Table S2
Supplementary Table S6: Distribution of SNPs, recombination bins and markers mapped on soybean chromosomes/linkage groups of ZM6 RIL population. Bin-map (RAD-sequencing)
Chromosome	Linkage Group	Distance	No. of Markers	Density (SNP/cM)
1	D1a	122.07	117	1.04333
2	D1b	158.65	144	1.10174
3	N	94.792	117	0.810188
4	C1	127.098	120	1.05915
5	A1	99.342	109	0.911394
6	C2	166.556	158	1.05415
7	M	124.046	135	0.918859
8	A2	187.329	185	1.01259
9	K	127.992	131	0.977038
10	O	133.308	137	0.973051
11	B1	143.202	123	1.16424
12	H	103.289	83	1.24445
13	F	178.507	158	1.12979
14	B2	116.025	106	1.09458
15	E	123.11	126	0.977063
16	J	116.355	113	1.02969
17	D2	135.896	119	1.14198
18	G	130.348	165	0.789988
19	L	133.88	114	1.17439
20	I	108.42	140	0.774429
Total	Total	2630.22	2600	1.01162

## Sheet: Supplementary Table S3
Supplementary Table S4: Possible candidate genes predicted within “QTL hotspot A” and “QTL hotspot B” regions for soybean seed storability based on known functional annotations
	Glyma 1.1 ID (1)	Protein Length (AA)	Top TAIR10 Blastp Hit (4)	E-value (E<10-6)	Coverage	Gene Ontology Biological Process IDs (5)	Gene Ontology Biological Process Descriptions	Gene Ontology Molecular Function IDs (6)	Gene Ontology Molecular Function Descriptions	Gene Ontology Cellular Component IDs (7)	Gene Ontology Cellular Component Descriptions
1	Glyma05g25030	147	AT4G16280.3 | Symbols: FCA | RNA binding;abscisic acid binding | chr4:9208564-9214412 REVERSE LENGTH=533	2e-47	61.22	GO:0007062 GO:0009553 GO:0009790 GO:0009793 GO:0009909 GO:0010228 GO:0031048 GO:0040029 GO:0045132 GO:0048316	sister chromatid cohesion; embryo sac development; embryo development; embryo development ending in seed dormancy; regulation of flower development; vegetative to reproductive phase transition of meristem; chromatin silencing by small RNA; regulation of gene expression, epigenetic; meiotic chromosome segregation; seed development	GO:0000166 GO:0003676 GO:0003723	nucleotide binding; nucleic acid binding; RNA binding	GO:0000785 GO:0005634 GO:0005737	chromatin; nucleus; cytoplasm
2	Glyma05g25320	301	AT3G48750.1 | Symbols: CDKA;1, CDC2AAT, CDK2, CDC2, CDC2A, CDKA1 | cell division control 2 | chr3:18072238-18074296 FORWARD LENGTH=294	0	97.01	GO:0000278 GO:0000910 GO:0006995 GO:0008284 GO:0008356 GO:0009409 GO:0009555 GO:0009793 GO:0010048 GO:0010440 GO:0040020 GO:0042023 GO:0045736 GO:0048229	mitotic cell cycle; cytokinesis; cellular response to nitrogen starvation; positive regulation of cell proliferation; asymmetric cell division; response to cold; pollen development; embryo development ending in seed dormancy; vernalization response; stomatal lineage progression; regulation of meiosis; DNA endoreduplication; negative regulation of cyclin-dependent protein kinase activity; gametoph…	GO:0004672 GO:0004674 GO:0004693 GO:0005515 GO:0005524 GO:0016301 GO:0016772	protein kinase activity; protein serine/threonine kinase activity; cyclin-dependent protein kinase activity; protein binding; ATP binding; kinase activity; transferase activity, transferring phosphorus-containing groups	GO:0005634 GO:0005737 GO:0005829 GO:0005886 GO:0009574 GO:0010005	nucleus; cytoplasm; cytosol; plasma membrane; preprophase band; cortical microtubule, transverse to long axis
3	Glyma05g25460	548	AT2G34790.1 | Symbols: MEE23, EDA28 | FAD-binding Berberine family protein | chr2:14673998-14677237 REVERSE LENGTH=532	2e-180	95.07	GO:0007155 GO:0009793 GO:0010090 GO:0010197 GO:0045010 GO:0048765 GO:0055114 GO:0071555	cell adhesion; embryo development ending in seed dormancy; trichome morphogenesis; polar nucleus fusion; actin nucleation; root hair cell differentiation; oxidation-reduction process; cell wall organization	GO:0003824 GO:0008762 GO:0009055 GO:0016491 GO:0016614 GO:0050660	catalytic activity; UDP-N-acetylmuramate dehydrogenase activity; electron carrier activity; oxidoreductase activity; oxidoreductase activity, acting on CH-OH group of donors; flavin adenine dinucleotide binding	GO:0005618 GO:0009506	cell wall; plasmodesma
4	Glyma05g25970	470	AT5G46290.1 | Symbols: KASI, KAS1 | 3-ketoacyl-acyl carrier protein synthase I | chr5:18774439-18776629 REVERSE LENGTH=473	0	99.79	GO:0000038 GO:0006633 GO:0008152 GO:0009058 GO:0009409 GO:0009790 GO:0010020 GO:0042335	very long-chain fatty acid metabolic process; fatty acid biosynthetic process; metabolic process; biosynthetic process; response to cold; embryo development; chloroplast fission; cuticle development	GO:0003824 GO:0004312 GO:0016747	catalytic activity; fatty acid synthase activity; transferase activity, transferring acyl groups other than amino-acyl groups	GO:0009507 GO:0009536 GO:0009570 GO:0009941 GO:0016020	chloroplast; plastid; chloroplast stroma; chloroplast envelope; membrane
5	Glyma05g26150	426	AT5G58230.1 | Symbols: MSI1, MEE70, ATMSI1 | Transducin/WD40 repeat-like superfamily protein | chr5:23556112-23557994 FORWARD LENGTH=424	0	99.3	GO:0006275 GO:0006349 GO:0007275 GO:0008283 GO:0009555 GO:0009793 GO:0009909 GO:0009965 GO:0010026 GO:0010214 GO:0010389 GO:0016568 GO:0016570 GO:0031507 GO:0045787 GO:0048316 GO:0048366 GO:0048449	regulation of DNA replication; regulation of gene expression by genetic imprinting; multicellular organismal development; cell proliferation; pollen development; embryo development ending in seed dormancy; regulation of flower development; leaf morphogenesis; trichome differentiation; seed coat development; regulation of G2/M transition of mitotic cell cycle; chromatin modification; histone modif…	GO:0005515	protein binding	GO:0005634 GO:0009507 GO:0043234 GO:0080008	nucleus; chloroplast; protein complex; CUL4-RING ubiquitin ligase complex
6	Glyma05g26830	360	AT1G17020.1 | Symbols: SRG1, ATSRG1 | senescence-related gene 1 | chr1:5820258-5821741 FORWARD LENGTH=358	1e-139	96.67	GO:0009737 GO:0009793 GO:0009813 GO:0009830 GO:0009845 GO:0010162 GO:0010260 GO:0055114	response to abscisic acid stimulus; embryo development ending in seed dormancy; flavonoid biosynthetic process; cell wall modification involved in abscission; seed germination; seed dormancy process; organ senescence; oxidation-reduction process	GO:0016491 GO:0016682 GO:0016706	oxidoreductase activity; oxidoreductase activity, acting on diphenols and related substances as donors, oxygen as acceptor; oxidoreductase activity, acting on paired donors, with incorporation or reduction of molecular oxygen, 2-oxoglutarate as one donor, and incorporation of one atom each of oxygen into both donors	GO:0005737	cytoplasm
7	Glyma05g27190	524	AT1G14920.1 | Symbols: GAI, RGA2 | GRAS family transcription factor family protein | chr1:5149414-5151015 FORWARD LENGTH=533	0	93.32	GO:0006808 GO:0009651 GO:0009723 GO:0009737 GO:0009739 GO:0009740 GO:0009845 GO:0009863 GO:0009867 GO:0009938 GO:0010029 GO:0010162 GO:0010187 GO:0010218 GO:0010233 GO:0010325 GO:0042538 GO:0048444 GO:2000033 GO:2000377	regulation of nitrogen utilization; response to salt stress; response to ethylene stimulus; response to abscisic acid stimulus; response to gibberellin stimulus; gibberellic acid mediated signaling pathway; seed germination; salicylic acid mediated signaling pathway; jasmonic acid mediated signaling pathway; negative regulation of gibberellic acid mediated signaling pathway; regulation of seed ge…	GO:0003700 GO:0005515	sequence-specific DNA binding transcription factor activity; protein binding	GO:0005634	nucleus
8	Glyma05g27240	776	AT5G46210.1 | Symbols: CUL4, ATCUL4 | cullin4 | chr5:18731569-18736653 REVERSE LENGTH=792	0	98.97	GO:0000209 GO:0006281 GO:0006396 GO:0006511 GO:0007049 GO:0007062 GO:0009640 GO:0009755 GO:0009793 GO:0009845 GO:0009880 GO:0009908 GO:0009909 GO:0009933 GO:0010072 GO:0010100 GO:0010154 GO:0010162 GO:0010182 GO:0010228 GO:0010431 GO:0010564 GO:0016567 GO:0019915 GO:0022402 GO:0045595 GO:0048366 GO:0048367 GO:0048575 GO:0048608 GO:0048825 GO:0050826 GO:0051301	protein polyubiquitination; DNA repair; RNA processing; ubiquitin-dependent protein catabolic process; cell cycle; sister chromatid cohesion; photomorphogenesis; hormone-mediated signaling pathway; embryo development ending in seed dormancy; seed germination; embryonic pattern specification; flower development; regulation of flower development; meristem structural organization; primary shoot apic…	GO:0004842 GO:0005515 GO:0031625	ubiquitin-protein ligase activity; protein binding; ubiquitin protein ligase binding	GO:0000151 GO:0005634 GO:0005829 GO:0031461 GO:0080008	ubiquitin ligase complex; nucleus; cytosol; cullin-RING ubiquitin ligase complex; CUL4-RING ubiquitin ligase complex
9	Glyma05g27250	589	AT1G30100.1 | Symbols: NCED5, ATNCED5 | nine-cis-epoxycarotenoid dioxygenase 5 | chr1:10571383-10573152 FORWARD LENGTH=589	0	92.19	GO:0009414 GO:0009688 GO:0010162	response to water deprivation; abscisic acid biosynthetic process; seed dormancy process	GO:0045549	9-cis-epoxycarotenoid dioxygenase activity	GO:0009507 GO:0009579	chloroplast; thylakoid
10	Glyma05g28250	131	AT2G31980.1 | Symbols: AtCYS2, CYS2 | PHYTOCYSTATIN 2 | chr2:13609246-13609770 REVERSE LENGTH=147	9e-27	90.08	GO:0009062 GO:0010162	fatty acid catabolic process; seed dormancy process	GO:0004869	cysteine-type endopeptidase inhibitor activity	GO:0005576	extracellular region
11	Glyma05g28950	982	AT5G19820.1 | Symbols: emb2734 | ARM repeat superfamily protein | chr5:6695731-6701247 REVERSE LENGTH=1116	0	98.17	GO:0009165 GO:0009793 GO:0052541 GO:0052546	nucleotide biosynthetic process; embryo development ending in seed dormancy; plant-type cell wall cellulose metabolic process; cell wall pectin metabolic process	GO:0016829	lyase activity	GO:0005618 GO:0005829 GO:0030089	cell wall; cytosol; phycobilisome
12	Glyma05g29190	666	AT5G45800.1 | Symbols: MEE62 | Leucine-rich repeat protein kinase family protein | chr5:18575765-18578972 REVERSE LENGTH=666	0	95.05	GO:0006468 GO:0007169 GO:0009627 GO:0009793 GO:0031347	protein phosphorylation; transmembrane receptor protein tyrosine kinase signaling pathway; systemic acquired resistance; embryo development ending in seed dormancy; regulation of defense response	GO:0004672 GO:0004674 GO:0005524 GO:0016772	protein kinase activity; protein serine/threonine kinase activity; ATP binding; transferase activity, transferring phosphorus-containing groups	GO:0005886	plasma membrane
13	Glyma17g36080	136	AT5G42890.1 | Symbols: ATSCP2, SCP2 | sterol carrier protein 2 | chr5:17194458-17195910 REVERSE LENGTH=123	2e-49	70.59	GO:0006635 GO:0007031 GO:0008152 GO:0009686 GO:0009740 GO:0009845 GO:0032365 GO:0046487 GO:0048608	fatty acid beta-oxidation; peroxisome organization; metabolic process; gibberellin biosynthetic process; gibberellic acid mediated signaling pathway; seed germination; intracellular lipid transport; glyoxylate metabolic process; reproductive structure development	GO:0016491 GO:0032934	oxidoreductase activity; sterol binding	GO:0005777 GO:0009507	peroxisome; chloroplast
14	Glyma17g36620	479	AT1G19270.1 | Symbols: DA1 | DA1 | chr1:6663327-6665845 FORWARD LENGTH=532	0	99.58	GO:0046621 GO:0048317 GO:0048482	negative regulation of organ growth; seed morphogenesis; ovule morphogenesis	GO:0008270 GO:0043130	zinc ion binding; ubiquitin binding	GO:0005634	nucleus
15	Glyma17g36730	312	AT1G75080.2 | Symbols: BZR1 | Brassinosteroid signalling positive regulator (BZR1) family protein | chr1:28185709-28187063 FORWARD LENGTH=336	4e-118	95.51	GO:0006355 GO:0009742 GO:0045892 GO:0048316 GO:0048481	regulation of transcription, DNA-dependent; brassinosteroid mediated signaling pathway; negative regulation of transcription, DNA-dependent; seed development; ovule development	GO:0003677 GO:0003700 GO:0005515	DNA binding; sequence-specific DNA binding transcription factor activity; protein binding	GO:0005634 GO:0005829	nucleus; cytosol
16	Glyma17g37090	433	AT5G66460.1 | Symbols: MAN7, AtMAN7 | Glycosyl hydrolase superfamily protein | chr5:26538911-26540837 REVERSE LENGTH=431	6e-178	96.77	GO:0008152 GO:0009845 GO:0009855 GO:0009944 GO:0010014 GO:0010075	metabolic process; seed germination; determination of bilateral symmetry; polarity specification of adaxial/abaxial axis; meristem initiation; regulation of meristem growth	GO:0003824 GO:0004553 GO:0043169	catalytic activity; hydrolase activity, hydrolyzing O-glycosyl compounds; cation binding	GO:0005576	extracellular region
17	Glyma17g37110	135	AT1G75350.1 | Symbols: emb2184 | Ribosomal protein L31 | chr1:28272163-28272687 FORWARD LENGTH=144	1e-50	85.19	GO:0006098 GO:0006364 GO:0006412 GO:0009657 GO:0009773 GO:0009793 GO:0009902 GO:0010027 GO:0010207 GO:0015979 GO:0015995 GO:0019288 GO:0034660 GO:0042254	pentose-phosphate shunt; rRNA processing; translation; plastid organization; photosynthetic electron transport in photosystem I; embryo development ending in seed dormancy; chloroplast relocation; thylakoid membrane organization; photosystem II assembly; photosynthesis; chlorophyll biosynthetic process; isopentenyl diphosphate biosynthetic process, mevalonate-independent pathway; ncRNA metabolic …	GO:0003735	structural constituent of ribosome	GO:0005840 GO:0009507 GO:0009570 GO:0009941	ribosome; chloroplast; chloroplast stroma; chloroplast envelope
18	Glyma05g28030	180	AT1G27950.1 | Symbols: LTPG1 | glycosylphosphatidylinositol-anchored lipid protein transfer 1 | chr1:9740740-9741991 FORWARD LENGTH=193	3e-39	58.89	GO:0006869	lipid transport	GO:0003674	molecular function	GO:0005886 GO:0031225 GO:0046658	plasma membrane; anchored to membrane; anchored to plasma membrane	PF00234	Protease inhibitor/seed storage/LTP family
19	Glyma05g28720	194	AT2G44300.1 | Symbols: | Bifunctional inhibitor/lipid-transfer protein/seed storage 2S albumin superfamily protein | chr2:18307468-18308286 REVERSE LENGTH=204	5e-47	86.08	GO:0006869	lipid transport	GO:0008289	lipid binding	GO:0005886 GO:0031225	plasma membrane; anchored to membrane	PF00234	Protease inhibitor/seed storage/LTP family
